# Supplementary material for: Mitochondrial complex I bridges a connection between regulation of carbon flexibility and gastrointestinal commensalism in the human fungal pathogen Candida albicans
Source: PLoS Pathog. 2017 Jun 1;13(6):e1006414. doi: 10.1371/journal.ppat.1006414 (PMC5469625; doi:10.1371/journal.ppat.1006414)
Supplement: S2 Table — (XLSX) [file ppat.1006414.s028.xlsx]

## Sheet: Sheet1
S2 Table. Primers used in this study
Primer Name	Purpose	Sequence
CBO500	Common primer for Leu2 5' flank, forward	GGCGAATTGGAGCTCCACCGCGGTGGCGGCCGCTCTAGAACTAGTGGATCGTTTAAACTTGGTAGATTTACAACTGAAGCCG
CBO501	Common primer for Leu2 3' flank, reverse	GTCGACGGTATCGATAAGCTTGATATCGAATTCCTGCAGCCCGGGGGATCGTTTAAACTCGAAAACGATGTTTGCACCACCG
CBO503	Common primer for FRT-FLP-SAT1-FRT cassette, forward	GCAGATATCCATCACACTGGCTTGGGTACCGGGCCCCCCCTCGAGGA
CBO504	Common primer for CdARG4, reverse	GCAGTCGTTGTCGACGAGGAGCAACAGTAATGAAAGCAGTCAAAGGGCTC
CBO608	Brg1-13x Myc 5' flank, forward	GGCGAATTGGAGCTCCACCGCGGTGGCGGCCGCTCTAGAACTAGTGGATCGTTTAAACCGTCAACAAGTCAACTAACAGATG
CBO609	Brg1-13x Myc 5' flank, reverse	GTTCACCGTTAATTAACCCGGGGATCCGACATATGTTGTTGTGTTGCTGTTGTTGTTGT
CBO610	Brg1-13xMyc-FLP-SAT1 , forward	CAACAGCAACACAACAACATATGTCGGATCCCCGGGTTAATTAACGGTGAAC
CBO611	Brg1-13xMyc-FLP-SAT1 , reverse	GAATTTGGGTTGGGTAAGCAACGCGGCCGCTCTAGAACTAGTGGATC
CBO612	Brg1-13x Myc 3' flank, forward	GATCCACTAGTTCTAGAGCGGCCGCGTTGCTTACCCAACCCAAATTC
CBO613	Brg1-13x Myc 3' flank, reverse	GTCGACGGTATCGATAAGCTTGATATCGAATTCCTGCAGCCCGGGGGATCGTTTAAACTCTAGATCCGATTGATTGATGC
CBO614	Common 5' verification primer for Myc-tagging, reverse	GCCACCTAATGTGGGTTACACT
CBO615	Common 3' verification primer for Myc-tagging, forward	CTCAGTGCAGAAACAGGAAAAGAG
CBO169	NUO2 ORF check, forward or qPCR for NUO2 ORF, forward	CAAAGAAGCACAGAATTACAAGGAC
CBO170	NUO2 ORF check, reverse	CTAAGCAGAAGATTGTGAACGAAC
CBO171	qPCR for NUO2 ORF, reverse	TGGAGATTCTTGGGTTTGATTCAG
CBO172	NUO1 ORF check, forward or qPCR for NUO1 ORF, forward	AACGAGGTTGGTTAGTTGGAATAG
CBO173	NUO1 ORF check, reverse	AAGCTCTTTCTTTCACTTCAGGAG
CBO174	qPCR for NUO1 ORF, reverse	AAGGCATTAGGTGGAGTATTGGT
CBO175	orf19.2570 ORF check, forward or qPCR for orf19.2570 ORF, forward	AGTGAGGTATTAGTTAAAGCTGGAG
CBO176	orf19.2570 ORF check, reverse	CTAATGGCTTCTCTTCTAACTCTTCC
CBO177	qPCR for orf19.2570 ORF, reverse	TTGTCTATAAACTGAATCTGCGGG
CBO178	orf19.1625 ORF check, forward or qPCR for orf19.1625 ORF, forward	CTGTCATTACGGCATCATTC
CBO179	orf19.1625 ORF check, reverse	CCCCAATTTTCTTCACCTTCTCT
CBO180	qPCR for orf19.1625 ORF, reverse	CCAACCAAGGAATCTTTGACTTG
CBO278	qPCR for BCR1, forward	TACACCTAAAAGAAGACCCGAACC
CBO279	qPCR for BCR1, reverse	CCGTGTTCATATTGGTGTTGGT
CBO280	qPCR for BRG1, forward	CACCATCTGTAACACATCAAGGTC
CBO281	qPCR for BRG1, reverse	CACCTGTGACATCTGTTAGTTGAC
CBO282	qPCR for EFG1, forward	AGTACCTATCCCACCACATGTATC
CBO283	qPCR for EFG1, reverse	GTTGTTACTCGTGGTCTGATTCC
CBO284	qPCR for TEC1, forward	GTCCTATTTTCAACAGTCACGAGG
CBO285	qPCR for TEC1, reverse	CTTATTCTCTTTGTGGCTGGGAG
CBO286	qPCR for NDT80, forward	AATCTACCCTGCAGTTCCTTCAG
CBO287	qPCR for NDT80, reverse	GTACTCTTGGTAGTAGTTTCCCCT
CBO288	qPCR for ROB1, forward	TATATCACCTCCACCACTGTTACC
CBO289	qPCR for ROB1, reverse	GCCATATTTGATTTCCCACCAGG
CBO290	qPCR for HYR1, forward	AGAGTGGTGTTTTGGGATTGAC
CBO291	qPCR for HYR1, reverse	GGTACCGATACTTTCTGGACTAGT
CBO292	qPCR for HWP1, forward	TCTCTACGACTGAAGGTGCTATTC
CBO293	qPCR for HWP1, reverse	CCAATAATAGCAGCACCGAAAGTC
CBO294	qPCR for ECE1, forward	CCAGAAATTGTTGCTCGTGTTG
CBO295	qPCR for ECE1, reverse	CTTGTTGAACAGTTTCCAGGACG
CBO296	qPCR for ALS3, forward	CCTATACCACTGCTACTACCGTT
CBO297	qPCR for ALS3, reverse	GTATGGTTGGTGTAATGAGGACG
CBO1765	BRG1OE, 1st round PCR primer, forward	AGATCCCTGAAAATCTCTTCTTTCCCATTCTTTTCTTGTTTTCTatcaagcttgcctcg
CBO1766	BRG1OE, 1st round PCR primer, reverse	GTTGCAGTAGTAGTAGATGAAGATAAAGATGATGAACTGGACATatttgaattcaattg
CBO1767	BRG1OE, 2nd round PCR primer, forward	ACTAGTTTAATAACCCTTCCAATTTTATATAAATATCAGGTCATAGATCCCTGAAAATC
CBO1768	BRG1OE, 2nd round PCR primer, reverse	TCAATTCACTTATTGATGGTAAACGAATACGTGCACTGGTTGTTGTTGCAGTAGTAGTA
CBO1769	BRG1OE, 5' verification primer, forward	GACAATCTTGGCGATATCTGTGAT
CBO1774	Brg1-13x Myc, 1st round PCR primer, forward	ATACTGCTGATGTGAATCAATTACTAGAGCGAAGTATAAAACATcggatccccgggtta
CBO1775	Brg1-13x Myc, 1st round PCR primer, reverse	CAATTGAAATACCGTAAAATAAATTAAACCCACCACTAACTTGAgcggccgctctagaa
CBO1776	Brg1-13x Myc, 2nd round PCR primer, forward	GTTGAAAAGTAAAGCTAAATGTTCTGAAAAGGGAGTAGTGATAAATACTGCTGATGTGA
CBO1777	Brg1-13x Myc, 2nd round PCR primer, reverse	CCAAATATAAATATAAATACAAAAAAATAAAGCCAAATAGATGTCAATTGAAATACCGT
CBO1778	Brg1-13x Myc 5' verification primer, forward	CCAAAAGTAACCCAGTGCCC
CBO1779	Brg1-13x Myc 3' verfication primer, reverse	ATGAGGAGGAGGAGCAAGAG
