# Supplementary material for: Mitochondrial complex I bridges a connection between regulation of carbon flexibility and gastrointestinal commensalism in the human fungal pathogen Candida albicans
Source: PLoS Pathog. 2017 Jun 1;13(6):e1006414. doi: 10.1371/journal.ppat.1006414 (PMC5469625; doi:10.1371/journal.ppat.1006414)
Supplement: S3 Table — (XLSX) [file ppat.1006414.s029.xlsx]

## Sheet: Sheet1
S3 Table. Plasmids used in this study
Plasmid	Insert	Purpose	Selectable markers	Vector
pCB144	PmeI-BRG1 C-terminal ORF sequence-13xMyc-FRT-FLP-SAT1-FRT-BRG1 downstream sequence-PmeI	Myc-tagged Brg1	AmpR, ScURA3, NatR	pRS316
pCB145	PmeI-5' flank of LEU2-NUO2 terminator-ORF-promoter cassette-ARG4 marker-3' flank of LEU2-PmeI	NUO2 Addback	AmpR, ScURA3, Arg4+	pRS316
pCB146	PmeI-5' flank of LEU2-NUO1 terminator-ORF-promoter cassette-ARG4 marker-3' flank of LEU2-PmeI	NUO1 Addback	AmpR, ScURA3, Arg4+	pRS316
pCB147	PmeI-5' flank of LEU2-orf19.2570 terminator-ORF-promoter cassette-ARG4 marker-3' flank of LEU2-PmeI	orf19.2570 Addback	AmpR, ScURA3, Arg4+	pRS316
pCB148	PmeI-5' flank of LEU2-orf19.1625 terminator-ORF-promoter cassette-ARG4 marker-3' flank of LEU2-PmeI	orf19.1625 Addback	AmpR, ScURA3, Arg4+	pRS316
