# Supplementary material for: Mitochondrial complex I bridges a connection between regulation of carbon flexibility and gastrointestinal commensalism in the human fungal pathogen Candida albicans
Source: PLoS Pathog. 2017 Jun 1;13(6):e1006414. doi: 10.1371/journal.ppat.1006414 (PMC5469625; doi:10.1371/journal.ppat.1006414)
Supplement: S4 Table — (XLSX) [file ppat.1006414.s030.xlsx]

## Sheet: Sheet1
S4 Table. A list of biofilm regulators identified in the screen
#	Systematic Name	Gene Name
1	orf19.287	NUO2
2	orf19.6607	NUO1
3	orf19.1625
4	orf19.2570
5	orf19.723	BCR1
6	orf19.2119	NDT80
7	orf19.4056	BRG1
8	orf 19.4670	CAS5
9	orf 19.2356	CRZ2
10	orf19.6680	FGR27
11	orf19.4225	LEU3
12	orf19.7150	NRG1
13	orf19.7319	SUC1
14	orf19.1971	TRY3
15	orf19.5975	TRY4
16	orf19.3434	TRY5
17	orf19.6824	TRY6
18	orf19.4941	TYE7
19	orf19.1035	WAR1
20	orf19.3794	CSR1
21	orf19.4767	ZCF28
22	orf19.5924	ZCF31
23	orf19.6182	ZCF34
24	orf19.1718	ZCF8
25	orf19.3187	ZNC1
26	orf19.5741	ALS1
27	orf19.896	CHK1
28	orf19.4433	CPH1
29	orf19.7114	CSA1
30	orf19.3117	CSA2
